# Supplementary material for: Hemostatic capability of ultrafiltrated fresh frozen plasma compared to cryoprecipitate
Source: Sci Rep. 2023 Dec 7;13:21579. doi: 10.1038/s41598-023-48759-1 (PMC10703847; doi:10.1038/s41598-023-48759-1)
Supplement: Supplementary file 1 — Supplementary Information. [file 41598_2023_48759_MOESM1_ESM.xlsx]

## Sheet: plasma density and weight
Plasma density	FFP	50ml	100ml	200ml	250ml	Initial weight	final wight	bag weight	blood type		Cryoprecipitate	blood type	plasma desity	weight	bag weight
	1.02	1.038	1.039	1.049	1.0549	542			O			B＋	1.0238	95.2	39.4
	1.0223	1.0325	1.0384	1.0418	1.0478	534	105.2	43.5	A			AB＋	1.0257	97.5	38.5
	1.0233	1.0291	1.0338	1.0394	1.046	536	100.1	44.1	B			O＋	1.0272	98	44.9
	1.0217	1.028	1.0325	1.0427	1.0431	534	122	43.7	O			A＋	1.0252	94.6	44.7
	1.024	1.0287	1.0341	1.0341	1.0319	542	70.7	44.8	B			B＋	1.0291	99.1	41
	1.0234	1.0312	1.0315	1.0465	1.0463	536	120.3	40.6	A			O＋	1.0264	94.8	46.2
	1.0228	1.0313	1.0362	1.0458	1.046	536	115.6	43.7	A			O＋	1.0257	102.9	45.3
	1.0229	1.0302	1.0356	1.0442	1.0448	532	105.1	44.3	AB			O＋	1.0255	95.4	46.5
	1.0228	1.0296	1.0325	1.0453	1.0459	536	112.5	40	B			AB＋	1.0265	91.9	44.5
	1.0239	1.0315	1.0357	1.0447	1.0441	536	92	41.8	O			B＋	1.0219	90.9	38.2
	1.0218	1.0288	1.0333	1.0403	1.0398	534	86.8	44.5	A			A	1.0246	96.7	38.8
	1.0237	1.0309	1.0348	1.0397	1.0436	536	102.5	44.7	AB			A	1.0303	98.3	43.8
	1.0235	1.032	1.0362	1.0432	1.0493	540	113.3	45.4	B			B＋	1.0281	100.9	44.4
	1.0225	1.0298	1.0329	1.0399	1.0461	538	105.2	42.1	O			A	1.0253	92.7	43.9
	1.023	1.029	1.0297	1.0378	1.0501	534	114.5	45.7	AB			AB＋	1.0235	98.4	45.3
	1.0227	1.0258	1.0289	1.0387	1.0515	538	99.1	45.1	A			B＋	1.0269	95.9	45.4
	1.0233	1.0261	1.0293	1.039	1.0504	536	98.2	42.3	B			A	1.0291	91.2	37.9
	1.0216	1.0236	1.0258	1.0353	1.0458	538	102.5	41.5	O			AB＋	1.032	98.4	43.1
	1.0236	1.0261	1.028	1.0385	1.0519	534	100.5	44.2	AB			O＋	1.0282	92.8	38.2
	1.0221	1.024	1.0259	1.0366	1.0483	536	100.7	43.4	O			AB＋	1.0284	94	39.1
	1.0245	1.0265	1.0293	1.0398	1.0517	534	100.5	42.3	AB

## Sheet: Time for UF
Time fo UF	50ml	100ml	200ml	250ml	total time
	270	345	920	400	32.25
	200	230	380	90	15
	290	390	740	350	29.5
	390	510	1415	375	44.8333
	280	400	965	355	33.3333
	315	400	750	320	29.75
	270	410	815	280	29.5833
	250	270	460	190	19.5
	290	345	580	305	25.3333
	390	570	950	410	38.6667
	310	390	950	560	36.8333
	250	320	640	380	26.5
	260	310	670	380	27
	280	270	920	890	39.3333
	270	310	940	1520	50.6667
	220	290	710	450	27.8333
	230	290	850	980	39.1667
	270	340	990	680	38

## Sheet: coagulation UF
blood type	FFP	PT-INR	PT	APTT	Fib	AtⅢ	vWF:Rco	vWF: Ag	FⅧ	FⅤ	FⅨ	FⅩⅢ	Osmotic pressure	TP	Alb	50ml	PT-INR	PT	APTT	Fib	AtⅢ	vWF:Rco	vWF: Ag	FⅧ	FⅤ	FⅨ	FⅩⅢ	Osmotic pressure	TP	Alb	100ml	PT-INR	PT	APTT	Fib	AtⅢ	vWF:Rco	vWF: Ag	FⅧ	FⅤ	FⅨ	FⅩⅢ	Osmotic pressure	TP	Alb	200ml	PT-INR	PT	APTT
A		1	11.8	28.7	222	115	62	70	68.7	122.2	114.9	82	284	6.5	4		0.95	11.2	28	369	150	100	106	109.7	189.5	192.6	142	265	9.7	6.2		0.9	10.7	27.8	459	150	117	134	152.5	>200	>200	152	270	11.5	7.5		0.89	10.6	27.9
B		1.03	12.2	25.2	228	83	94	129	142.6	100.1	108.9	104	286	6	3.3		0.96	11.4	24.2	331	116	126	176	209.5	139	152.9	149	268	8.3	4.7		0.95	11.3	23.7	429	139	141	229	278.2	189.5	195.9	168	267	9.9	5.8		0.94	11.1	23.5
O		1.05	12.4	29.4	266	88	62	99	84.1	84.3	116.3	97	297	5.8	3.5		0.97	11.5	28.5	379	129	88	137	123.7	119.8	155.3	120	288	7.9	4.9		0.96	11.4	28.9	476	149	107	173	158.1	152.5	179.7	156	281	9.6	6		0.95	11.2	29.4
B		1.04	12.3	26	256	87	89	140	112.1	87.9	99.7	94	291	6.3	3.7		0.98	11.6	24.8	359	116	109	187	172.4	129.6	137.6	133	268	8.4	5.2		0.96	11.4	24.2	444	142	143	250	220.6	165.9	181.3	144	270	10.2	6.4		0.95	11.3	24.1
A		1.14	13.6	27.1	184	79	90	127	121.7	62.9	129.6	92	285	6.6	3.5		1.04	12.4	26.3	291	109	137	189	180.6	95.7	188.3	143	274	9.5	5.3		1.04	12.4	26.4	308	114	139	198	198.6	94.3	193.8	129	269	9.7	5.3		1	11.9	27.1
A		1.06	12.5	27.9	258	105	72	97	97.9	87.9	97.8	82	285	6.3	3.8		0.97	11.5	26.7	409	150	112	149	155.8	135.9	147.9	129	272	9.2	5.6		0.97	11.5	26.2	485	150	130	175	185	165.8	173.7	147	272	10.7	6.8		0.95	11.2	26
AB		0.99	11.7	23.2	323	105	146	180	194.8	119.8	128.9	81	289	6	3.6		0.92	10.9	23.2	524	150	235	281	337.4	187.2	195	126	264	8.7	5.4		0.91	10.8	23.1	643	150	259	357	435	247.1	246.3	133	275	10.3	6.4		0.89	10.6	23.6
B		0.96	11.4	26.6	216	97	86	97	96.3	104.5	104.9	60	286	6.3	3.6		0.89	10.5	25.8	323	135	122	133	144.1	149.8	149.3	81	272	8.7	5.2		0.88	10.4	25.8	369	148	138	155	182.9	163	172	92	268	9.6	5.8		0.86	10.2	26.3
O		1.06	12.5	29.2	301	111	117	99	104.4	100	111	100	289	6.3	3.7		0.98	11.6	29.5	459	150	159	138	173.7	145	171.5	143	280	8.9	5.4		0.98	11.6	30.2	524	150	188	168	203.7	171.6	199.6	161	273	10.3	6.3		0.98	11.6	31.6
A		0.99	11.8	27.5	274	103	97	114	113.3	80.8	114.1	99	290	5.9	3.8		0.93	11.1	27.2	387	143	127	158	166.2	119.8	173.2	128	281	8.3	5.3		0.91	10.9	27.5	477	150	151	195	194	149.8	196.8	155	272	9.8	6.4		0.9	10.7	27.8
AB		1.13	13.3	29.4	222	85	111	153	107.8	68.7	89.8	87	289	6	3.7		1.01	11.9	27.3	344	119	149	226	175.6	108.6	137.5	134	282	8.7	5.4		1	11.8	26.8	415	139	187	281	236.9	136.7	178.3	144	272	10.1	6.4		0.98	11.6	26.9
B		1.03	12.3	25.3	258	116	127	203	160.1	81.4	102.2	134	287	6.5	4.2		0.96	11.5	24.7	418	150	169	315	250.5	123.6	167.8	187	273	9.5	6.2		0.95	11.3	24.8	477	150	189	373	294.7	141.4	186.4	216	270	10.8	7.3		0.95	11.3	25.2
O		1.02	12	32.4	348	82	62	70	74.8	86.6	109.6	115	286	6	3.1		0.96	11.3	31.5	536	122	89	101	116.5	129.1	176.4	163	278	8.7	4.6		0.95	11.2	31.6	607	136	106	119	138.4	143.9	194	183	266	9.9	5.3		0.94	11	32.1
AB		1.03	12.1	29.6	270	83	117	135	131.7	85.5	95.3	97	286	6.2	3.7		0.95	11.2	27.6	401	121	145	191	184.9	116.2	134.7	144	277	8.5	5.1		0.94	11.1	27.5	407	123	172	201	198.4	119.7	147.6	144	267	8.8	5.3		0.93	10.9	27.1
A		1.04	12.2	29.3	150	97	63	76	81.2	75.1	81.8	104	293	6.1	3.5		1	11.7	28.4	315	122	72	90	102.5	94	108.6	137	275	7.4	4.3		0.99	11.6	28	378	135	89	104	127.4	109.7	129.9	139	273	8.5	5		0.94	11.1	27
B		0.99	11.7	28.4	459	105	126	88	108.4	124.1	130	79	287	6.4	3.6		0.95	11.2	28.4	430	128	137	106	128.5	144.6	166.1	95	269	7.7	4.4		0.93	11	28.3	520	144	172	123	161.1	176.1	193	110	268	8.7	5		0.91	10.8	28.8
O		1	11.8	29.7	252	100	86	87	100.9	102.2	97.6	79	291	5.6	3.5		0.99	11.6	29.4	312	115	105	103	116.5	124.1	114.9	96	280	6.6	4.2		0.95	11.2	29.2	340	126	123	116	138.4	142.1	134.7	112	271	7.5	4.7		0.92	10.8	28.8
AB		1.08	12.7	29.7	267	77	88	142	125.3	78.1	93.2	110	287	6.2	3.2		1.05	12.3	29.3	323	97	111	168	151.8	100.4	118.9	138	266	7.5	3.9		1.03	12.1	28.7	358	103	128	189	171.1	108.5	134.7	138	269	8.1	4.2		0.99	11.6	27.7
O		0.99	11.6	32	378	106	56	57	49.9	91.6	111.2	129	289	5.8	3.4		0.95	11.2	31.6	463	121	66	66	58.4	110.8	134.6	139	271	6.8	4		0.94	11	31.3	526	136	78	74	67.1	123.4	148.5	153	271	7.5	4.4		0.9	10.6	30.7
AB		0.95	11.2	28.8	327	104	120	113	98.5	97	134.6	70	287	6.5	4		0.95	11.2	28.9	389	122	132	128	113.9	114.2	160.7	85	268	7.6	4.6		0.93	10.9	28.7	447	136	171	148	140	131.4	190.8	99	267	8.5	5.3		0.91	10.7	29.2
[truncated: 51 more columns]

## Sheet: coagulation cyo
coagulation parameters of cyoprecipitates
blood type	PT-INR	PT	APTT	Fib	AtⅢ	vWF:Rco	vWF: Ag	FⅧ	FⅤ	FⅨ	FⅩⅢ	Osmotic pressure	TP	Alb
B＋	1.1	13	26.5	>900	83	698	1180	516.6	64.6	131.9	175	302	6.5	3.8
AB＋	1.05	12.4	24.4	>900	96	532	783	398.8	76	120.3	106	295	7.2	4
O＋	1.12	13.2	31.2	>900	100	286	393	183.4	77.1	105.4	267	296	7.6	4
A＋	1.24	14.7	26.6	>900	70	740	1070	490	54.6	120.3	199	298	7.2	3.5
B＋	1.18	13.9	30	>900	86	733	1010	519	58.9	124.3	117	312	8.2	3.6
O＋	1.19	14.1	23.5	>900	80	555	807	527.2	60.5	162.3	173	307	7	3.5
O＋	1.17	13.8	27.7	>900	91	416	616	343.3	56.7	112.5	158	304	7.1	3.8
O＋	1.23	14.5	29	>900	87	351	546	259.5	33.3	118.3	189	296	6.9	3.6
AB＋	1.13	13.4	27.7	>900	83	689	898	414.2	71.3	99.3	136	286	7.4	3.4
B＋	1.2	14.2	29.6	>900	76	522	500	244.3	60.2	105.9	143	257	6.1	2.9
A	1.11	13.2	27.9	>900	78	388.1	747	388.1	73.3	110.9	232	270	6.8	3.3
A	1.16	13.8	28	>900	116	580	674	297.2	70.4	120.2	183	333	8.1	4.3
B＋	1.23	14.7	22.3	>900	100	622	1190	914.6	58.6	199.4	141	329	7.7	3.9
A	1.12	13.3	23.4	>900	84	653	922	693.6	67.1	119.6	134	307	6.8	3.7
AB＋	1.17	14	26.5	>900	91	721	1530	565.5	69.8	92.3	184	307	6.1	3.2
B＋	1.07	12.8	26.4	>900	87	634	808	774.1	63.7	134.2	256	295	7.4	3.5
A	1.06	12.6	24.5	>900	94	736	961	593.3	91.7	142.2	145	323	7.9	3.8
AB＋	1.17	14	27.8	>900	91	673	1280	509.3	60.2	144.2	275	332	8.3	4.2
O＋	1.17	14	26.7	>900	98	684	683	470.6	74.9	149.9	188	314	7.6	3.3
AB＋	1.17	13.7	27.4	>900	99	1090	713	634.7	65.2	171.7	123	316	7.9	3.5

## Sheet: ROTEM cyo
Blood type	EXTEM	CT	CFT	α	MCF	NATEM	CT	CFT	α	MCF
B＋		54	23	86	57		701	181	69	58
AB＋		50	30	84	42		670	375	54	69
O＋		56	22	86	64		720	138	62	79
A＋		50	19	86	62		670	113	57	46
B＋		56	29	85	77		729	151	75	77
O＋		59	21	86	63		722	299	68	74
O＋		50	20	86	58		960	222	60	74
O＋		48	21	86	70		692	320	70	57
AB＋		62	26	85	71		738	84	77	47
B＋		60	28	85	72		736	148	65	76
A		59	25	86	67		618	302	55	70
A		62	20	87	72		978	311	51	80
B＋		52	26	85	44		653	124	66	59
A		45	19	86	60		553	108	70	57
AB＋		46	18	86	57		567	123	68	73
B＋		47	21	86	78		676	106	75	71
A		67	24	86	66		756	199	58	73
AB＋		57	24	86	73		812	225	58	74
O＋		57	20	86	78		710	94	75	57
AB＋		57	22	86	69		709	245	50	63

## Sheet: EXTEM UF
FFP	CT	CFT	α	MCF	50ml	CT	CFT	α	MCF	100ml	CT	CFT	α	MCF	200ml	CT	CFT	α	MCF	250ml	CT	CFT	α	MCF
	56	1769	77	20		76	150	76	25		92	92	77	27		93	87	74	30		127	88	62	29
	61	1109	77	21		78	191	80	24		92	103	78	26		82	60	78	33		80	62	75	36
	66	1459	79	20		65	77	81	28		75	69	80	28		95	55	79	35		86	62	77	34
	62	1735	79	20		58	56	81	28		75	89	80	28		69	55	81	31		62	59	80	29
	62		75	14		66	608	78	21		70		78	19		98	147	76	27		95	89	73	26
	65	437	78	22		64	68	78	29		76	60	80	31		84	72	75	35		103	89	73	32
	66	397	78	23		73	50	81	33		74	55	79	36		71	77	74	44		99	66	76	40
	61		72	14		68	800	78	20		74		77	19		87	132	71	26		88	102	75	26
	55	675	78	22		66	73	81	31		67	94	79	29		74	47	80	37		87	62	79	31
	60		76	16		59	200	79	25		70	144	78	25		75	61	81	30		75	56	80	31
	65		78	18		71	188	80	25		67	78	80	28		70	48	80	39		77	82	74	35
	57	230	81	25		62	39	83	35		67	44	82	35		70	37	82	46		86	46	80	44
	55		77	19		54	125	81	25		53	60	81	27		65	43	82	31		70	86	73	36
	57		79	18		103	160	74	24		67	258	81	23		70	142	82	32		79	81	77	32
	62	35	83	33		74	59	79	35		70	48	81	33		150	78	47	40		98	63	78	46
	57	244	80	27		60	387	79	22		67	549	78	22		72	41	82	37		86	65	77	35
	50	2119	79	20		47	60	81	33		61	82	80	27		34	63	79	40		76	48	80	48
	51	161	80	29		59	58	82	30		56	36	83	35		75	38	82	42		73	52	80	49
	58	1486	74	20		42	368	76	23		59	130	78	26		72	87	79	39		95	55	72	54

## Sheet: NATEM UF
FFP	CT	CFT	α	MCF	50ml	CT	CFT	α	MCF	100ml	CT	CFT	α	MCF	200ml	CT	CFT	α	MCF	250ml	CT	CFT	α	MCF
	1000	1075	22	21		592	148	65	26		850	191	58	26		732	143	62	29		592	97	71	31
	704	1173	47	20			182	63	24		510	115	68	27		406	62	77	34		538	102	78	39
	809	1149	50	20		689	221	52	26		740	172	58	27		649	107	68	35		677	119	66	34
	515	454	63	21		522	180	60	25		524	186	64	27		595	187	56	30		478	139	66	26
	989		20	16		939	600	34	23		953	738	23	22		984	304	43	27		690	273	46	26
	1006	1312	30	20		1091	208	53	26		1016	328	40	30		1170	233	49	35		845	162	59	33
	401	315	62	24		497	103	69	33		462	55	79	38		572	90	72	43		482	282	54	45
	898		43	15		1058	550	39	27		811	528	55	21		527	395	36	31		552	290	48	26
	797	845	38	20		746	132	65	30		875	213	52	29		717	165	59	37		670	139	63	32
	893		44	16		655	259	50	24		794	203	54	25		938	248	49	27		778	122	68	29
	916	1781	45	20		561	170	63	27		574	122	67	29		578	119	66	34		535	101	70	33
	1028	452	32	29		994	273	46	33		562	144	64	38		780	106	69	41		862	192	56	43
	796	1219	43	21		611	205	54	27		892	329	42	25		577	98	70	33		686	110	68	34
	525	1512	51	20		643	403	60	22		633	425	49	23		481	67	76	32		506	110	68	32
	1655	514	28	39		842	119	67	34		867	241	49	32		759	280	45	30		702	129	66	41
	577	1153	20	24		881	367	39	25		495	453	32	27		715	147	62	32		723	175	58	34
	729	627	47	22		711	156	69	24		566	170	66	25		486	74	75	35		563	117	67	36
	845	271	51	25		697	138	63	31		489	244	50	32		495	59	78	40		774	93	72	43
	580	554	26	27		1097	298	47	24		749	222	58	25		638	109	68	38		711	177	57	36
